# Supplementary material for: Strategic Placement of Pores to Modulate Toughness in Hydroxyapatite Bone Scaffolds Fixation
Source: Biomimetics (Basel). 2026 Jul 9;11(7):479. doi: 10.3390/biomimetics11070479 (PMC13406196; doi:10.3390/biomimetics11070479)
Supplement: Supplementary file 1 [file biomimetics-11-00479-s001.zip]

Archive with 1 entries (1 files):
- Supplementary_Materials_HS.pptx
